# Supplementary material for: Sleep Health and Quality of Life in Children and Adolescents with NF1: A Biopsychosocial Perspective
Source: Cancers (Basel). 2026 Jul 22;18(14):2366. doi: 10.3390/cancers18142366 (PMC13406831; doi:10.3390/cancers18142366)
Supplement: Supplementary file 1 [file cancers-18-02366-s001.zip]

Archive with 1 entries (1 files):
- cancers-4375658-supplementary.pdf
